# Supplementary material for: Conflict in the EMS Workforce: An Analysis of an Open-Ended Survey Question Reveals a Complex Assemblage of Stress, Burnout, and Pandemic-Related Factors Influencing Well-Being
Source: Int J Environ Res Public Health. 2023 May 18;20(10):5861. doi: 10.3390/ijerph20105861 (PMC10218282; doi:10.3390/ijerph20105861)
Supplement: Supplementary file 1 [file ijerph-20-05861-s001.zip]

Archive with 1 entries (1 files):
- ijerph-2346752-supplementary.pdf
